# Supplementary material for: Discovery of Myeloid-Derived Suppressor Cell-Specific Metabolism by Metabolomic and Lipidomic Profiling
Source: Metabolites. 2023 Mar 27;13(4):477. doi: 10.3390/metabo13040477 (PMC10147080; doi:10.3390/metabo13040477)
Supplement: Supplementary file 1 [file metabolites-13-00477-s001.zip]

Archive with 1 entries (1 files):
- metabolites-2251079-supplementary.pdf
